# Supplementary material for: Human MAMLD1 Gene Variations Seem Not Sufficient to Explain a 46,XY DSD Phenotype
Source: PLoS One. 2015 Nov 16;10(11):e0142831. doi: 10.1371/journal.pone.0142831 (PMC4646284; doi:10.1371/journal.pone.0142831)
Supplement: S1 File — Data corresponding to the transactivation studies are provided, which include: raw data from the luciferase assays, values behind statistics and original graphs. (XLSX) [file pone.0142831.s004.xlsx]

## Sheet: MAMLD1 vs Hes3
Transfections MAMLD1 vs Hes3 promoter, N=3
Luciferase assay: raw data and analysis
Exp1	Firefly		Renilla		F/R		mean	RLUx1000
pCMV5	35108	34493	31403674	30916056	0.00111796	0.0011157	0.00111683	1.11683
WT (a)	158079	210519	8496786	11583372	0.0186046	0.0181742	0.0183894	18.3894
T202M	250608	177630	19890848	15109534	0.0125992	0.0117562	0.0121777	12.1777
L210X	70252	103837	19583800	23018294	0.00358725	0.00451106	0.00404916	4.04916
D211N	203187	191072	16564802	17490174	0.0122662	0.0109245	0.0115954	11.5954
H347Q	429963	521703	29853158	35098096	0.0144026	0.0148641	0.0146334	14.6334
P359S	467237	530741	27034492	28749956	0.017283	0.0184606	0.0178718	17.8718
Q501Q502	3371077	516543	55775872	34941696	0.0604397	0.014783	0.0376113	37.6113
A503E	88382	117845	6684436	7526848	0.0132221	0.0156566	0.0144393	14.4393
V505A	443262	492183	26633596	29503498	0.016643	0.0166822	0.0166626	16.6626
N662S	73917	75742	16620523	18044072	0.00444733	0.00419761	0.00432247	4.32247
L724V	266614	374362	22368642	27718938	0.0119191	0.0135056	0.0127124	12.7124
S730S	457988	460358	26233204	27039068	0.0174583	0.0170257	0.017242	17.242
WT (b)	402604	389592	22593106	20006504	0.0178198	0.0194733	0.0186465	18.6465
dE4 (b)	574305	552819	31317338	30053354	0.0183382	0.0183946	0.0183664	18.3664
Exp2	Firefly		Renilla		F/R		mean	RLUx1000
pCMV5	65647	66475	44639820	48871904	0.00147059	0.00136019	0.00141539	1.41539
WT (a)	942401	900042	52121704	50741920	0.0180808	0.0177376	0.0179092	17.9092
T202M	815001	653898	41888756	40603952	0.0194563	0.0161043	0.0177803	17.7803
L210X	288590	269836	84058856	79939600	0.00343319	0.0033755	0.00340434	3.40434
D211N	611296	517242	40799632	34465540	0.0149829	0.0150075	0.0149952	14.9952
H347Q	792248	889544	36830932	42656600	0.0215104	0.0208536	0.021182	21.182
P359S	769180	785698	38662144	39009324	0.0198949	0.0201413	0.0200181	20.0181
Q501Q502	910161	846198	45735156	38629040	0.0199007	0.0219057	0.0209032	20.9032
A503E	936644	953785	39046412	39350308	0.023988	0.0242383	0.0241131	24.1131
V505A	870351	906141	42101316	43829068	0.0206728	0.0206744	0.0206736	20.6736
N662S	844353	835859	40974488	39863120	0.0206068	0.0209682	0.0207875	20.7875
L724V	833299	770740	39249100	40443244	0.021231	0.0190573	0.0201442	20.1442
S730S	822204	874469	40709764	45250740	0.0201967	0.019325	0.0197608	19.7608
WT (b)	1565485	1757303	58191780	61030480	0.0269022	0.0287939	0.027848	27.848
dE4 (b)	1715209	1939162	53228108	60418544	0.0322237	0.0320955	0.0321596	32.1596
Exp3	Firefly		Renilla		F/R		mean (RLU)	RLUx1000
pCMV5	63354	57706	32822326	31424344	0.00193021	0.00183635	0.00188328	1.88328
WT (a)	562122	547470	28357574	28694474	0.0198226	0.0190793	0.019451	19.451
T202M	604235	699718	25676544	29514160	0.0235326	0.0237079	0.0236202	23.6202
L210X	298735	282972	52929572	48324672	0.00564401	0.00585564	0.00574983	5.74983
D211N	705028	589266	30928616	26851908	0.0227953	0.021945	0.0223702	22.3702
H347Q	860763	890583	31963450	33885752	0.0269296	0.0262819	0.0266058	26.6058
P359S	764974	811422	33697244	34642168	0.0227014	0.023423	0.0230622	23.0622
Q501Q502	730923	804570	25772306	26478170	0.0283608	0.0303862	0.0293735	29.3735
A503E	786255	753666	31115784	29583336	0.0252687	0.025476	0.0253724	25.3724
V505A	803033	701415	32691690	29772654	0.0245638	0.023559	0.0240614	24.0614
N662S	576628	736823	29031790	34209840	0.019862	0.0215383	0.0207001	20.7001
L724V	454617	559543	18651044	23051368	0.0243749	0.0242737	0.0243243	24.3243
S730S	633815	569817	25174880	24595848	0.0251765	0.0231672	0.0241718	24.1718
WT (b)	1417532	1236814	46356252	40124652	0.0305791	0.0308243	0.0307017	30.7017
dE4 (b)	1446130	1527342	36700720	36641288	0.0394033	0.0416836	0.0405435	40.5435
Total data, statistics_RLUx1000: WT, mutants									t-test
MAMLD1	Exp1	Exp2	Exp3	N	sq root N	SD	SEM	Mean	Ve-MAMLD1*	WT vs Mt**
Ve	1.11683	1.41539	1.88328	3	1.73205	0.38633	0.223048	1.47183
WT (a)	18.3894	17.9092	19.451	3	1.73205	0.788933	0.455491	18.5832	4.60352e-06
T202M	12.1777	17.7803	23.6202	3	1.73205	5.72169	3.30342	17.8594	0.00776388	0.838789
L210X	4.04916	3.40434	5.74983	3	1.73205	1.2117	0.699577	4.40111	0.0162737	7.03949e-05
D211N	11.5954	14.9952	22.3702	3	1.73205	5.50827	3.1802	16.3202	0.00960691	0.520041
H347Q	14.6334	21.182	26.6058	3	1.73205	5.995	3.46121	20.807	0.00507468	0.558748
P359S	17.8718	20.0181	23.0622	3	1.73205	2.6081	1.50579	20.3174	0.000244662	0.33218
Q501Q502	37.6113	20.9032	29.3735	3	1.73205	8.35434	4.82338	29.296	0.00449985	0.0915055
A503E	14.4393	24.1131	25.3724	3	1.73205	5.9819	3.45365	21.3083	0.00458839	0.477772
V505A	16.6626	20.6736	24.0614	3	1.73205	3.7038	2.13839	20.4659	0.000906177	0.43774
N662S	4.32247	20.7875	20.7001	3	1.73205	9.48098	5.47384	15.27	0.0654499	0.578918
L724V	12.7124	20.1442	24.3243	3	1.73205	5.88136	3.39561	19.0603	0.00665827	0.895978
S730S	17.242	19.7608	24.1718	3	1.73205	3.50771	2.02518	20.3916	0.000748112	0.432821
WT (b)	18.6465	27.848	30.7017	3	1.73205	6.29998	3.63729	25.7321	0.00264415	0.122928
dE4 (b)	18.3664	32.1596	40.5435	3	1.73205	11.1979	6.46513	30.3565	0.0111165	0.143452
Total data, statistics_RLUx1000: 3 WTs									t-test
MAMLD1	Exp1	Exp2	Exp3	N	sq root N	SD	SEM	Mean	Ve-MAMLD1*	WT vs Mt**
Ve	1.11683	1.41539	1.88328	3	1.73205	0.38633	0.223048	1.47183
WT (a)	18.3894	17.9092	19.451	3	1.73205	0.788933	0.455491	18.5832	4.60352e-06
WT (b)	18.6465	27.848	30.7017	3	1.73205	6.29998	3.63729	25.7321	0.00264415	0.122928
dE4 (b)	18.3664	32.1596	40.5435	3	1.73205	11.1979	6.46513	30.3565	0.0111165	0.143452
*	every plasmid againts the empty vector
**	every plasmid against WT new (long)

## Sheet: MAMLD1 vs CYP17A1
Transfections MAMLD1 vs CYP17A1 promoter, N=3
Luciferase assay: raw data and analysis
Exp1	Firefly		Renilla		F/R		mean (RLU)	RLUx1000
pCMV5	652202	732033	9734194	10197771	0.0670011	0.0717836	0.0693924	69.3924
WT (a)	4316409	4105957	6156586	6648753	0.701104	0.617553	0.659329	659.329
T202M	4539119	5158634	7210505	8258115	0.629515	0.624675	0.627095	627.095
L210X	1731967	1845236	20321342	19491150	0.085229	0.0946705	0.0899497	89.9497
D211N	3918950	5152217	6410763	8682875	0.611308	0.593377	0.602342	602.342
H347Q	5009058	6170427	8038713	9111406	0.623117	0.67722	0.650168	650.168
P359S	5350327	4788467	9150340	7935129	0.584713	0.603452	0.594083	594.083
Q501Q502	5667017	6070980	10565814	9835849	0.536354	0.61723	0.576792	576.792
A503E	4471635	4826799	7570066	8460517	0.5907	0.570509	0.580604	580.604
V505A	5268986	3858128	9132493	7739621	0.576949	0.498491	0.53772	537.72
N662S	4868897	5271790	8381237	8992911	0.580928	0.586216	0.583572	583.572
L724V	5310558	4107997	8723520	6594196	0.608763	0.622972	0.615867	615.867
S730S	5279054	5386115	8808626	8652478	0.599305	0.622494	0.610899	610.899
WT (b)	6238118	5915937	13888111	13409940	0.44917	0.441161	0.445165	445.165
dE4 (b)	7540720	7149011	13347129	11465078	0.564969	0.623547	0.594258	594.258
Exp2	Firefly		Renilla		F/R		mean (RLU)	RLUx1000
pCMV5	394446	481439	125101112	120853512	0.00315302	0.00398366	0.00356834	3.56834
WT (a)	15888594	17299162	22085574	25324806	0.719411	0.683092	0.701251	701.251
T202M	14825670	14780297	19730874	20356836	0.751394	0.726061	0.738728	738.728
L210X	1644028	1703794	109720280	116976672	0.0149838	0.0145652	0.0147745	14.7745
D211N	13992918	11274542	19771504	15849347	0.707732	0.711357	0.709544	709.544
H347Q	17141708	16373107	18755004	17927554	0.913981	0.913293	0.913637	913.637
P359S	16077112	15488345	21691352	20830468	0.741176	0.743543	0.742359	742.359
Q501Q502	12003264	16536189	18112804	20129350	0.662695	0.821496	0.742096	742.096
A503E	15719949	16056744	18264996	19198320	0.86066	0.836362	0.848511	848.511
V505A	12365929	12512005	19242480	19527892	0.642637	0.640725	0.641681	641.681
N662S	18214136	16420009	21627488	18562552	0.842175	0.884577	0.863376	863.376
L724V	13729166	11138265	24158818	23506878	0.568288	0.47383	0.521059	521.059
S730S	10672697	8303699	21798892	21756202	0.489598	0.38167	0.435634	435.634
WT (b)	19887294	20380210	34586628	34742416	0.575	0.586609	0.580804	580.804
dE4 (b)	22591962	24843280	33706428	30885654	0.670257	0.804363	0.73731	737.31
Exp3	Firefly		Renilla		F/R		mean (RLU)	RLUx1000
pCMV5	411485	412217	157500272	118499360	0.0026126	0.00347864	0.00304562	3.04562
WT (a)	22507292	21314480	29788174	31250758	0.755578	0.682047	0.718812	718.812
T202M	19374332	19139582	22475274	24590432	0.862029	0.778335	0.820182	820.182
L210X	2028521	2157712	140235056	146987120	0.0144651	0.0146796	0.0145724	14.5724
D211N	19655232	20146084	26832388	24139518	0.732519	0.834569	0.783544	783.544
H347Q	21877300	23497958	23841564	23321858	0.917612	1.00755	0.962581	962.581
P359S	19875670	22319968	24079660	26336486	0.825413	0.847492	0.836453	836.453
Q501Q502	17601932	20076202	22226632	22439674	0.79193	0.894674	0.843302	843.302
A503E	24268586	21646416	23165574	22777254	1.04761	0.950352	0.998983	998.983
V505A	18196912	18132836	23024234	24343066	0.790337	0.744887	0.767612	767.612
N662S	24842382	24741296	26396724	25102778	0.941116	0.9856	0.963358	963.358
L724V	12031832	9629025	25607346	27042628	0.469859	0.356068	0.412963	412.963
S730S	8390992	7994478	24779652	27156204	0.338624	0.294389	0.316506	316.506
WT (b)	23426744	24908870	39652500	41113760	0.590801	0.605852	0.598327	598.327
dE4 (b)	34556808	31959914	47993904	42047312	0.720025	0.760094	0.74006	740.06
Total data, statistics_RLUx1000: WT, mutants									t-test
MAMLD1	Exp1	Exp2	Exp3	N	sq root N	SD	SEM	Mean	Ve-MAMLD1*	WT vs Mt**
Ve	69.3924	3.56834	3.04562	3	1.73205	38.1553	22.029	25.3354
WT (a)	659.329	701.251	718.812	3	1.73205	30.562	17.645	693.131	1.89203e-05
T202M	627.095	738.728	820.182	3	1.73205	96.9358	55.9659	728.668	0.000305798	0.577465
L210X	89.9497	14.7745	14.5724	3	1.73205	43.4609	25.0922	39.7655	0.687897	2.87287e-05
D211N	602.342	709.544	783.544	3	1.73205	91.1063	52.6002	698.477	0.000294811	0.92787
H347Q	650.168	913.637	962.581	3	1.73205	168.034	97.0146	842.129	0.00119934	0.205304
P359S	594.083	742.359	836.453	3	1.73205	122.19	70.5466	724.298	0.000697202	0.690288
Q501Q502	576.792	742.096	843.302	3	1.73205	134.534	77.673	720.73	0.000998737	0.746429
A503E	580.604	848.511	998.983	3	1.73205	211.919	122.351	809.366	0.00323193	0.400309
V505A	537.72	641.681	767.612	3	1.73205	115.121	66.4651	649.004	0.000878208	0.556007
N662S	583.572	863.376	963.358	3	1.73205	196.86	113.657	803.435	0.00255215	0.39186
L724V	615.867	521.059	412.963	3	1.73205	101.524	58.6152	516.63	0.00142545	0.044861
S730S	610.899	435.634	316.506	3	1.73205	148.086	85.4974	454.347	0.00828452	0.0521608
WT (b)	445.165	580.804	598.327	3	1.73205	83.8287	48.3985	541.432	0.000630904	0.0421885
dE4 (b)	594.258	737.31	740.06	3	1.73205	83.3961	48.1488	690.543	0.000231007	0.962166
Total data, statistics_RLUx1000: 3 WTs									t-test
MAMLD1	Exp1	Exp2	Exp3	N	sq root N	SD	SEM	Mean	Ve-MAMLD1*	WT vs Mt**
Ve	69.3924	3.56834	3.04562	3	1.73205	38.1553	22.029	25.3354
WT (a)	659.329	701.251	718.812	3	1.73205	30.562	17.645	693.131	1.89203e-05
WT (b)	445.165	580.804	598.327	3	1.73205	83.8287	48.3985	541.432	0.000630904	0.0421885
dE4 (b)	594.258	737.31	740.06	3	1.73205	83.3961	48.1488	690.543	0.000231007	0.962166
*	every plasmid againts the empty vector
**	every plasmid against WT new (long)
